# Supplementary material for: Determination of Methylene Blue and Its Metabolite Residues in Aquatic Products by High-Performance Liquid Chromatography–Tandem Mass Spectrometry
Source: Molecules. 2021 Aug 17;26(16):4975. doi: 10.3390/molecules26164975 (PMC8401997; doi:10.3390/molecules26164975)
Supplement: Supplementary file 1 [file molecules-26-04975-s001.zip]

Archive with 1 entries (1 files):
- molecules-1332950-supplementary.pdf
